# Supplementary material for: Elevated Expression of the RAGE Variant-V in SCLC Mitigates the Effect of Chemotherapeutic Drugs
Source: Cancers (Basel). 2021 Jun 7;13(11):2843. doi: 10.3390/cancers13112843 (PMC8201239; doi:10.3390/cancers13112843)
Supplement: Supplementary file 1 [file cancers-13-02843-s001.zip]

Archive with 1 entries (1 files):
- cancers-1209166-supplementary.pdf
